# Supplementary material for: Machine learning identifies candidates for drug repurposing in Alzheimer’s disease
Source: Nat Commun. 2021 Feb 15;12:1033. doi: 10.1038/s41467-021-21330-0 (PMC7884393; doi:10.1038/s41467-021-21330-0)
Supplement: Supplementary file 3 — Supplementary Data 2 [file 41467_2021_21330_MOESM3_ESM.xlsx]

## Sheet: x
Supplementary Data 2: Gene sets from the literature used to evaluate the DRIAD framework in Fig. 1c.
PMID:30297968-S8	PMID:29598827-S8a	PMID:30136084-S1	PMID:29358399-S02	PMID:29107053-S3	PMID:29110684-S5/D2	PMID:27989508-S8/M14	PMID:27799057-S7	PMID:29802388-S3/m109
PFKP	ACTA1	GABRB3	PLAU	ADAMTS2	UGT8	HSD11B2	METTL13	SLC39A11
NDRG2	ACTA2	CDK5R1	HMOX1	ADCYAP1	FAM71E1	ZNF592	DTNA	HEY2
DCTN1	ACTG2	SYT13	SERPINE1	ANGEL2	CIRBP	POGZ	PSEN1	SMARCC1
MBP	BHMT2	CCDC6	ATR	ANGPT1	EML2	RBM48	AKT2	RBM4B
AGRN	COL4A6	HTR1E	EIF4EBP1	ART3	RGS5	SLC7A9	COL27A1	C14orf93
MAP4K4	COL7A1	SYT3	PGF	BOLA3	RHOB	ABCC10	PNPLA8	TBC1D9B
BCAS1	CPA2	MYT1L	EGR1	C9orf24	CDK5RAP3	RCC2	UHRF1BP1L	CARHSP1
TPD52L1	CRABP1	ERC2	MET	COL21A1	PAPLN	SEC24C	SLC44A1	SLC6A12
NDRG4	CRABP2	NRIP2	SLC16A3	CREB3L1	KIAA1211L	POLG	ANAPC7	DENND2A
ROGDI	CYP3A5	SUMO3	LGALS3	CRH	SERPINH1	NXF1	RORA	POLR3GL
CTNNA1	CYP4B1	CBLN2	VEGFA	DACT1	METTL16	REXO4	AFF4	TCF7L1
PPP3CA	CYP4X1	AK5	HIF1AN	EFCAB5	KCTD7	ZKSCAN5	TMEM87B	PLXNB1
SRRM2	DSP	ZC3H12B	MMP9	EMG1	HPGD	PLK5	CARTPT	SMOC1
RNF220	FBLN5	NEFM	LAX1	EP400	RBM3	RBM4	CENPL	EHMT1
BCL2L1	FHL5	NSF		FNIP1	EMCN	RSAD1	ZFP36L1	IQCE
PRKACB	GPC4	BEND6		FRMPD2	RWDD3	SMPD4	PTGS2	ELN
SMARCC2	GPC6	TAGLN3		FUNDC1	TNC	DDX23	LDLRAD3	BRD7
MBNL2	LAMA2	TPCN1		GNA15	ARHGEF10L	GOLGA3	TUBA4A	GNG7
HM13	LAMA4	RNF175		GPATCH8	INPP5K	KANSL1	CXCR4	MT-ND5
FBXO44	LAMC1	RASA1		HES4	RBM41	LMNB2	AGA	SLC41A1
GNAS	LATS2	MAGEE1		HSPB3	METTL22	PHRF1	SHD	UBR5
APP	LOX	WDR37		JAK2	CAV1	GTF2IRD1	SH2B2	MTF1
DLG1	LOXL1	OTUB1		KATNAL2	KIF17	SLFNL1	PSD3	GAL3ST4
MACF1	LOXL4	MYH7		KHDC1	APLNR	KLHL17	MAML2	SLC6A8
ZNF385A	NET1	OPTN		KRT5	AMN	STARD10	DAZAP1	ZC3H10
EHMT2	NR4A1	SULT4A1		LRRC17	CALCRL	STK36	ARHGEF40	HOMER3
SPTAN1	PDE5A	CABP1		LSM14A	ISLR2	TLE3	FOXP1	CLHC1
DST	SIX1	NLK		LYST	LIPA	RBM19	ANAPC13	CNNM3
NCAM1	SIX2	INA		MAS1	SETD7	ZMYND8	SULT1E1	TAF1C
WNK1	SLC22A2	PTPN1		MAX	CRYM	CDK13	MAP3K13	PRPF38B
CDK2AP1	SLC22A3	AFTPH		MLLT10	FKBP5	ZNF175	MTMR10	CNOT6
SORBS1	SLC22A6	CCDC28A		MRPL27	DCAF15	ELK1	TCF7L2	ZSCAN29
FAM131A	SLC22A8	SLC1A4		MRPS18A	CLASRP	RBM14	HIF1A	WWC3
KIDINS220	SMAD6	NFIL3		MSC	CD93	MAX	TPI1	ZSCAN21
PFKFB3	TJP3	MAFF		MTMR12	FUBP1	RANBP3	PTGER4	TGFB1I1
LMAN2L	TWIST1			NDUFA13	HOOK2	ZBTB40	SATB2	OSBPL2
PLD3	WNT6			NDUFA8	HLTF	IMPDH1	NME1-NME2	VAT1
SARS				NIN	SART1	CARS2	NME2	PTPN23
PPFIA2				PIK3C2B	UBA6	GSDMB	PYY	SHROOM1
TMEM144				PLAC8L1	PGM5	SLC26A1	NOTCH2	TBC1D20
DOCK9				POMC	PRPF31	SLC43A1	GNG12	MFSD5
GFAP				PPEF1	SLC25A28	GPR107	SLC6A11	AK4
PTPRS				PPL	PLA2G7	B4GALNT4	ITGA2	CGN
FIS1				PRKAB2	TMTC3	TRPM7	ARRDC3	ZBTB7B
MAST3				PRKG2	CROCC	HPS4	PCSK1	RRP1B
				PROC	HNRNPC	AP1G2	GLP1R	GIGYF2
				RAPGEF4	SLC38A5	CTDSPL	PEX14	PRKD1
				RERG	ZMYM1	ZBTB1	LRRC61	ING5
				RPH3A	ETS1	CUX1	NIPAL2	FMNL3
				SERTAD4	ZNF408	HIST1H2BD	CASK	PHRF1
				SGCG	RNPEP	DNAJB2	VGLL2	SOGA1
				SLN	ZNF141	NADK	PRRC1	RHOJ
				SLTM	TST	ABCA7	AIDA	ARHGEF10L
				SNAI2	DPYSL4	CCL27	WWTR1	HPS4
				SST	HEATR1	LSMEM1	SSR3	KRCC1
				TFPT	MRPL2	LONRF3	GABARAPL1	SFRP2
				TXNDC17	MARCH11	ZNF346	METTL3	FOXN3
				USP47	AQP4	NEIL1	CELA2A	A2ML1
				VWC2	RASGRP3	SPR	EPC1	PHF19
				XRN1	FEN1	KAT2A	HIPK3	RPS21
				ZBTB5	TRA2A	HSPA1A	MRPS25	SKI
					ETS2	SLC38A2	ZKSCAN1	MFSD11
					GABRA2	KLHL21	AGER	LRCH3
					IDH2	MAP2K3	NEBL	SMC3
					ARRDC2	SNRNP48	SSBP1	USF2
					ENPEP	ASPRV1	COG1	CSRP1
					MYO5B	UCP3	SIM2	FUT11
					EMP1	P4HA2	DNAJC3	TTC31
					LRTM1	PDIA4	RETNLB	OMA1
					RBM28	ABCD4	DZIP1	CPSF2
					COL1A1	L3MBTL1	SCFD2	PSPH
					IDI1	NOP2	TRIL	COL9A1
					TCTA	BANP	KIAA0100	TCF3
					SLC11A2	SERPINF2	GPRC5B	APLN
					TSSC4	RCC1	SALL1	MSX1
					DGAT2	GAGE12F	CCDC59	CAB39L
					ZFP36L1	RPS6KB1	TINF2	HMBOX1
					INHA	TBC1D14	DIO3	MAPKAP1
					AQR	CGN	DDR2	TAF4
					MANBAL	PPP1R10	PRELP	KHSRP
					UBE2G2	SPECC1L	LOXL2	CCDC85C
					PAPOLA	ATAD3C	SF3B2	GIPR
					ZFYVE16	NAA16	COL1A2	HSPB2
					RPE	GCC1	YPEL4	BCL2L1
					PURB	SLC23A3	FAM192A	NR2F2
					MAN2B1	POLD1	FSTL4	KCTD11
					GRM8	SALL3	BMPR2	SLC26A6
					THAP1	TRIM39	NDUFV3	PIGM
					ERP44	ANKRD10		P2RX7
					ZNF175	PTPRU		PI4K2B
					GRAP	GAS2L3		MED1
					GNG11	CHST12		ARL5A
					LCAT	KIAA0930		MXI1
					ZBTB41	ZNF862		MRAS
					CAMK4	CBX2		MAX
					BCAR3	EIF3B		SLC12A7
					THAP2	MORC2		ADORA2A
					FAM69A	SLA2		ANKRD40
					POLR3E	SIRT7		WDR55
						PLCG1		FZD8
						BCAR1		CMBL
						STK11		BCAM
						KCNJ10		RHOQ
						SRRT		KATNAL2
						DVL2		UBIAD1
						SOX12		TEX261
						LMAN2L		SOCS4
						BIN3		PM20D2
						HRASLS2		REPIN1
						PIM3		BLM
						IFRD2		EED
						LEAP2		ZNF646
						SBF2		EZR
						C2CD2		FTSJ3
						NCOA3		TRPV3
						BNIPL		SAFB2
						ZBTB16		AKT1
						YKT6		ABL1
						GTPBP2		CASC3
						PCF11		ARHGAP5
						INTS9		CRK
						NF1		PEAK1
						DNAJB6		ZHX1
						COA1		TSPAN11
						CTRL		MPST
						KDSR		ZNF438
						CDH26		PTRHD1
						ZNF417		RORA
						ABCC2		TOB2
						LPCAT3		VEGFB
						POGK		TRIM8
						SETD1A		PRELP
						SSH2		HMG20B
						ASXL1		GDF11
						ZNF692		HIBCH
						DDX39A		SYVN1
						IL3RA		TMEM79
						SMAD4		KRBA2
						DUSP18		MKLN1
						HEXDC		WDR59
						FGFR4		LRP5
						SLC25A28		RERE
						KSR1		MSRB3
						CDH23		KIF5B
						SLCO1A2		PSMC3IP
						ANKRD9		ZSWIM7
						MIA		KCNJ16
						PCDH1		RAF1
						MBD5		ZNF326
						FAM50A		CHST11
						TAF1C		ARID1A
						BTNL9		RGCC
						FOXN3		CCDC40
						SMG5		KIF13A
						CHST11		PHLPP1
						ZKSCAN1		S100A4
						PAK2		KAT6A
						TNFSF14		SIRT1
						TRAF7		UNC119B
						C7orf61		LSS
						SLC39A11		SGPL1
						TSEN54		MGAT1
						NHEJ1		BTBD7
						MEX3A		POU3F3
						TCF15		CTNS
						DYRK3		CLIP2
						TMX1		ZNF235
						DPP3		MED12
						TCAP		UBE2G2
						CCDC81		FLCN
						NELFA		SMTN
						LYG1		CEP112
						RBM4B		MLYCD
						MTMR3		CDA
						UIMC1		SLC6A9
						MICALL2		SLC9A3R2
						SLC7A5		RBPMS2
						PARP16		SALL3
						ZSWIM8		CDKN2C
						DCLRE1C		FAM118A
						MAPK4		NKX2-2
						SPINK8		ITPK1
						ZHX3		TSC22D3
						CCDC151		MAF
						ZNF587		STAG1
						SLC2A4RG		PNPT1
						TAF3		PLEKHB1
						RRNAD1		NAA16
						ADORA2A		CERS4
						INSR		CEP350
						GALM		WDR6
						POMT2		FOXO4
						PHF8		DLL1
						SEC14L4		SF3B2
						HIST2H2BE		DHX38
						PLEKHM1		ZNF385A
						ACKR3		DDX11
						ACTR1B		MT1E
						ULK2		SH3PXD2B
						AXIN1		SASH1
						SLC25A1		MT1H
						SCGB1A1		MT1G
						HSPB1		DVL2
						CPT1B		TECR
						CHKB		MAML1
						SLC6A12		PLCB3
						ELMOD3		HBP1
						BCL6B		SNRNP48
						PATL1		RBM28
						QRICH2		INPP5K
						ZNF410		PAF1
						CASC10		PAK4
						CLEC18C		IGFBP5
						CYP39A1		WSCD1
						MYCT1		NADK
						EFNB1		SLC25A48
						ZNF618		PEPD
						RGS3		LAMB2
						ZNF384		VASH1
						CLK2		NSL1
						XPNPEP3		HDGF
						FAM167B		FAM193A
						MKNK2		TMEM184B
						MICAL3		PPT2
						RAF1		PRX
						TPD52L2		PPP1R3G
						AVIL		TAF8
						ZIC3		KTN1
						CSAG1		TMEM170A
						STARD3		GALM
						CCDC69		FBXL7
						ZNF561		MID1IP1
						CROCC		SIGLEC8
						GNRH1		BEND7
						PLOD3		MGLL
						NEO1		PLCG1
						FOXJ1		B3GAT2
						ZNF768		SLC4A11
						SHROOM1		KIF1C
						UBE2C		MIER1
						SAP30L		ERMAP
						SAFB2		KLHL24
						PER1		CREBBP
						CRB2		KANK2
						CDIP1		SERHL2
						HSD17B1		PNISR
						FOXF1		VPS54
						PTH1R		MDGA1
						ITSN2		CALCOCO1
						FANCC		KCTD18
						EHMT1		KLF15
						HIGD1B		SELPLG
						EGFR		C22orf46
						SPEN		COL5A3
						PLCB3		PER1
						PLOD1		KLHL36
						CLEC18A		FYCO1
						CLCN7		HCFC1
						GDPD3		DOT1L
						LRRC8A		RASA4
						RBM6		EPN2
						MKS1		PLEKHM2
						ANAPC16		SETD2
						LEMD2		GJC1
						ANKZF1		POLH
						APBA3		ARHGEF40
						PRPF4B		ANAPC16
						CCDC88B		POLR2F
						TBX3		MAPK7
						STAT5B		TMCO3
						CCDC142		MTSS1L
						ARHGAP17		DAXX
						TAL1		ACIN1
						EVC2		ZNF672
						PHF21B		IL17RB
						STX2		SRCAP
						RFX1		ZNHIT6
						CLK3		NUDT16L1
						RXRA		DDIT4L
						PYROXD2		IKBKB
						HS1BP3		SMAD7
						CACFD1		NIPBL
						TLR5		PPM1K
						LLGL2		SESN3
						CHD4		SUPT6H
						KLF15		NOTCH1
						TYK2		HDAC1
						XKR8		COG2
						MKLN1		FOXJ1
						NACC2		PHF2
						KIF7		CSK
						PHB		NFIB
						ZDHHC18		PDGFRB
						TRABD		PAN2
						RBM38		SMOX
						MAP3K3		SOX13
						PKN3		HIGD1B
						LRCH4		SLC38A2
						AGBL5		PPP4R2
						ZRSR2		INPPL1
						COLGALT1		MT1F
						CCDC102A		CHKB-CPT1B
						UBALD2		TRIM65
						CDK2AP2		NCOA1
						WDR6		ITGB5
						MORC4		CDK2AP1
						SRGAP1		RND2
						TOB1		RUFY1
						SLC12A7		PHF21A
						ARAP1		CXCR4
						PPP2R1B		CRB2
						CTBP2		LRRC58
						SMARCC1		TMEM229A
						TCF3		POU3F2
						PHF19		ZBTB12
						NPFF		RENBP
						TOB2		TLE4
						TAZ		ZNF319
						DTX2		KCNJ10
						NFATC3		FBXO2
						TTC31		LETM1
						CASC3		RPL36AL
						RELA		BRD8
						SLC25A20		RGMA
						STK38		ILVBL
						SZRD1		FAM43A
						LTBP3		DDIT4
						ZSCAN22		ZNF234
						CDKN2C		ARAP1
						NOTCH1		UBAC1
						MBD6		ZNF599
						MPST		CYP20A1
						CTDSP2		CEP104
						SCRIB		TAL1
						INPPL1		ZNF853
						TP53I13		NFATC3
						RGL2		KANSL1
						WWC3		ZNF260
						SMO		DNASE1
						PHF10
						KHNYN
						HMG20B
