# Supplementary material for: Machine learning identifies candidates for drug repurposing in Alzheimer’s disease
Source: Nat Commun. 2021 Feb 15;12:1033. doi: 10.1038/s41467-021-21330-0 (PMC7884393; doi:10.1038/s41467-021-21330-0)
Supplement: Supplementary file 4 — Supplementary Data 3 [file 41467_2021_21330_MOESM4_ESM.xlsx]

## Sheet: Sheet 1
Plate
